# Supplementary material for: NCL Inhibition Exerts Antineoplastic Effects against Prostate Cancer Cells by Modulating Oncogenic MicroRNAs
Source: Cancers (Basel). 2020 Jul 10;12(7):1861. doi: 10.3390/cancers12071861 (PMC7408652; doi:10.3390/cancers12071861)
Supplement: Supplementary file 1 [file cancers-12-01861-s001.zip]

Archive with 2 entries (2 files):
- cancers-840010 Figure S4. Uncropped Western Blot Figures.pdf
- cancers-840010-supplementary final.docx
